# Supplementary material for: Comprehensive Evaluation of Multi-Omics Clustering Algorithms for Cancer Molecular Subtyping
Source: Int J Mol Sci. 2025 Jan 23;26(3):963. doi: 10.3390/ijms26030963 (PMC11816650; doi:10.3390/ijms26030963)
Supplement: Supplementary file 1 [file ijms-26-00963-s001.zip]

Archive with 1 entries (1 files):
- ijms-3399310-supplementary.pdf
